# Supplementary material for: Enhanced detection of RNA modifications in Escherichia coli utilizing direct RNA sequencing
Source: Cell Rep Methods. 2025 Sep 9;5(9):101168. doi: 10.1016/j.crmeth.2025.101168 (PMC12539251; doi:10.1016/j.crmeth.2025.101168)
Supplement: Table S1. Quality control metrics for all samples, related to Figure 1 [file mmc2.xlsx]

## Sheet: Sheet1
file	num_seqs	sum_len	min_len	avg_len	max_len	Q1	Q2	Q3	N50	Q20(%)	Q30(%)	GC(%)	CDS_base_len	CDS_ratio	Q score (median)
IVT_neg_004	8320070	5659458334	5	680.2	344325	257	492	803	954	84.63	66.39	50.48	1839086053	0.324958	19.17
ss&rd_004	6841290	4201320408	5	614.1	322015	224	460	823	904	80.4	62.32	50.75	1745983873	0.41558	17.93
ss&rd_004_rep	8666818	4670159494	5	538.9	273418	237	442	723	740	79.83	56.31	51.37	1631635232	0.349375	18.01
