# Supplementary material for: Enhanced detection of RNA modifications in Escherichia coli utilizing direct RNA sequencing
Source: Cell Rep Methods. 2025 Sep 9;5(9):101168. doi: 10.1016/j.crmeth.2025.101168 (PMC12539251; doi:10.1016/j.crmeth.2025.101168)
Supplement: Table S2. Reverse transcription rates and counts, related to Figure 1 [file mmc3.xlsx]

## Sheet: Sheet1
RNA type	froward transcription read number	reversed transcription read number	Sample	reversed ratio
mRNA	4671716	209853	WT	0.0429888
ncRNA	237117	40453	WT	0.14574
rRNA	2867809	16	WT	5.57914e-06
tRNA	1041490	978	WT	0.000938158
mRNA	5019268	232141	IVT	0.0442055
ncRNA	410690	20230	IVT	0.0469461
rRNA	4149767	1181	IVT	0.000284513
tRNA	1083995	795	IVT	0.000732861
