# Supplementary material for: Enhanced detection of RNA modifications in Escherichia coli utilizing direct RNA sequencing
Source: Cell Rep Methods. 2025 Sep 9;5(9):101168. doi: 10.1016/j.crmeth.2025.101168 (PMC12539251; doi:10.1016/j.crmeth.2025.101168)
Supplement: Table S3. Comprehensive details of detected RNA modification sites, related to Figure 1 [file mmc4.xlsx]

## Sheet: ss&rd_004
Type	Accuracy	Read number	Average weight
mRNA	0.97141	2904101	0.458877
ncRNA	0.96666	151822	0.0238721
rRNA	0.97997	2703439	0.430935
tRNA	0.94713	388414	0.0598393
Total		6147776	0.973523

## Sheet: IVT_neg_004
Type	Accuracy	Read number	Average weight
mRNA	0.9743	2894042	0.373717
ncRNA	0.96893	338925	0.0435252
rRNA	0.98591	3846581	0.50264
tRNA	0.96966	465376	0.0598093
Total		7544924	0.979692
