# Supplementary material for: Enhanced detection of RNA modifications in Escherichia coli utilizing direct RNA sequencing
Source: Cell Rep Methods. 2025 Sep 9;5(9):101168. doi: 10.1016/j.crmeth.2025.101168 (PMC12539251; doi:10.1016/j.crmeth.2025.101168)
Supplement: Table S4. Observed accuracy metrics across four RNA types, related to Figure 1 [file mmc5.xlsx]

## Sheet: 工作表1
	IVT	WT	P-value(t-test)	P-value(mannwhitneyu)
Accuracy	0.9845	0.9756	<1e-16	<1e-16
Deletion	0.005618	0.008696	<1e-16	<1e-16
Insertion	0.002375	0.003861	<1e-16	<1e-16
Substitution	0.005263	0.008611	<1e-16	<1e-16
