# Supplementary material for: Enhanced detection of RNA modifications in Escherichia coli utilizing direct RNA sequencing
Source: Cell Rep Methods. 2025 Sep 9;5(9):101168. doi: 10.1016/j.crmeth.2025.101168 (PMC12539251; doi:10.1016/j.crmeth.2025.101168)
Supplement: Table S5. High-confidence sites after filtering dorado false positives, related to Figure 2 [file mmc6.xlsx]

## Sheet: pseU
NC_000913.3	8202	8203	+
NC_000913.3	21197	21198	-
NC_000913.3	65791	65792	-
NC_000913.3	87980	87981	+
NC_000913.3	118665	118666	-
NC_000913.3	141252	141253	-
NC_000913.3	142692	142693	-
NC_000913.3	189539	189540	-
NC_000913.3	189541	189542	-
NC_000913.3	189543	189544	-
NC_000913.3	224285	224286	+
NC_000913.3	224980	224981	+
NC_000913.3	225553	225554	+
NC_000913.3	226501	226502	+
NC_000913.3	226503	226504	+
NC_000913.3	227668	227669	+
NC_000913.3	227672	227673	+
NC_000913.3	227674	227675	+
NC_000913.3	228214	228215	+
NC_000913.3	228261	228262	+
NC_000913.3	228311	228312	+
NC_000913.3	228337	228338	+
NC_000913.3	228362	228363	+
NC_000913.3	228982	228983	+
NC_000913.3	236985	236986	+
NC_000913.3	262924	262925	+
NC_000913.3	303525	303526	+
NC_000913.3	334458	334459	-
NC_000913.3	419431	419432	+
NC_000913.3	434624	434625	+
NC_000913.3	441532	441533	-
NC_000913.3	485726	485727	+
NC_000913.3	564709	564710	+
NC_000913.3	564777	564778	+
NC_000913.3	576857	576858	-
NC_000913.3	662297	662298	-
NC_000913.3	696450	696451	-
NC_000913.3	696471	696472	-
NC_000913.3	696521	696522	-
NC_000913.3	696562	696563	-
NC_000913.3	696583	696584	-
NC_000913.3	696684	696685	-
NC_000913.3	696691	696692	-
NC_000913.3	696737	696738	-
NC_000913.3	696776	696777	-
NC_000913.3	696885	696886	-
NC_000913.3	696919	696920	-
NC_000913.3	697009	697010	-
NC_000913.3	697077	697078	-
NC_000913.3	697084	697085	-
NC_000913.3	697085	697086	-
NC_000913.3	697145	697146	-
NC_000913.3	754784	754785	-
NC_000913.3	780607	780608	+
NC_000913.3	780795	780796	+
NC_000913.3	780796	780797	+
NC_000913.3	780818	780819	+
NC_000913.3	780896	780897	+
NC_000913.3	781121	781122	+
NC_000913.3	781145	781146	+
NC_000913.3	781200	781201	+
NC_000913.3	781422	781423	+
NC_000913.3	781630	781631	+
NC_000913.3	807309	807310	-
NC_000913.3	829368	829369	-
NC_000913.3	850795	850796	+
NC_000913.3	925904	925905	-
NC_000913.3	925930	925931	-
NC_000913.3	960125	960126	+
NC_000913.3	1031645	1031646	-
NC_000913.3	1042562	1042563	-
NC_000913.3	1074900	1074901	-
NC_000913.3	1097585	1097586	-
NC_000913.3	1097611	1097612	-
NC_000913.3	1106811	1106812	+
NC_000913.3	1234914	1234915	+
NC_000913.3	1263686	1263687	+
NC_000913.3	1287558	1287559	-
NC_000913.3	1308774	1308775	+
NC_000913.3	1314003	1314004	+
NC_000913.3	1333771	1333772	+
NC_000913.3	1388832	1388833	-
NC_000913.3	1404711	1404712	+
NC_000913.3	1498877	1498878	+
NC_000913.3	1498878	1498879	+
NC_000913.3	1719763	1719764	+
NC_000913.3	1746489	1746490	+
NC_000913.3	1746561	1746562	+
NC_000913.3	1746570	1746571	+
NC_000913.3	1866493	1866494	-
NC_000913.3	1989654	1989655	+
NC_000913.3	1991835	1991836	-
NC_000913.3	1991914	1991915	-
NC_000913.3	1991934	1991935	-
NC_000913.3	1991967	1991968	-
NC_000913.3	1992062	1992063	-
NC_000913.3	2001809	2001810	-
NC_000913.3	2043488	2043489	-
NC_000913.3	2044602	2044603	+
NC_000913.3	2058047	2058048	-
NC_000913.3	2059904	2059905	+
NC_000913.3	2062313	2062314	+
NC_000913.3	2194278	2194279	+
NC_000913.3	2194280	2194281	+
NC_000913.3	2286265	2286266	+
NC_000913.3	2316533	2316534	+
NC_000913.3	2405364	2405365	-
NC_000913.3	2476388	2476389	+
NC_000913.3	2518061	2518062	-
NC_000913.3	2518176	2518177	-
NC_000913.3	2520984	2520985	+
NC_000913.3	2521104	2521105	+
NC_000913.3	2521226	2521227	+
NC_000913.3	2521306	2521307	+
NC_000913.3	2531270	2531271	-
NC_000913.3	2544654	2544655	-
NC_000913.3	2552252	2552253	+
NC_000913.3	2558787	2558788	+
NC_000913.3	2620899	2620900	-
NC_000913.3	2622987	2622988	+
NC_000913.3	2710216	2710217	-
NC_000913.3	2726579	2726580	-
NC_000913.3	2726604	2726605	-
NC_000913.3	2726680	2726681	-
NC_000913.3	2726727	2726728	-
NC_000913.3	2727267	2727268	-
NC_000913.3	2727269	2727270	-
NC_000913.3	2727273	2727274	-
NC_000913.3	2728440	2728441	-
NC_000913.3	2730641	2730642	-
NC_000913.3	2754735	2754736	-
NC_000913.3	2755933	2755934	+
NC_000913.3	2758643	2758644	-
NC_000913.3	2765904	2765905	+
NC_000913.3	2774880	2774881	+
NC_000913.3	2817804	2817805	-
NC_000913.3	2818079	2818080	-
NC_000913.3	2818102	2818103	-
NC_000913.3	2818218	2818219	-
NC_000913.3	2818241	2818242	-
NC_000913.3	2818493	2818494	-
NC_000913.3	2818516	2818517	-
NC_000913.3	2818573	2818574	-
NC_000913.3	2823806	2823807	-
NC_000913.3	2906633	2906634	-
NC_000913.3	2924125	2924126	-
NC_000913.3	2947441	2947442	+
NC_000913.3	2947516	2947517	+
NC_000913.3	2947529	2947530	+
NC_000913.3	2947542	2947543	+
NC_000913.3	2999004	2999005	-
NC_000913.3	3043642	3043643	-
NC_000913.3	3055460	3055461	-
NC_000913.3	3055988	3055989	+
NC_000913.3	3210659	3210660	+
NC_000913.3	3215651	3215652	+
NC_000913.3	3255027	3255028	+
NC_000913.3	3270210	3270211	-
NC_000913.3	3318233	3318234	-
NC_000913.3	3318255	3318256	-
NC_000913.3	3322092	3322093	-
NC_000913.3	3322109	3322110	-
NC_000913.3	3322119	3322120	-
NC_000913.3	3322156	3322157	-
NC_000913.3	3333503	3333504	-
NC_000913.3	3333648	3333649	+
NC_000913.3	3373607	3373608	-
NC_000913.3	3423600	3423601	-
NC_000913.3	3424178	3424179	-
NC_000913.3	3424203	3424204	-
NC_000913.3	3424279	3424280	-
NC_000913.3	3424326	3424327	-
NC_000913.3	3424866	3424867	-
NC_000913.3	3424868	3424869	-
NC_000913.3	3424872	3424873	-
NC_000913.3	3426037	3426038	-
NC_000913.3	3426039	3426040	-
NC_000913.3	3426978	3426979	-
NC_000913.3	3428246	3428247	-
NC_000913.3	3429221	3429222	+
NC_000913.3	3437882	3437883	+
NC_000913.3	3471128	3471129	-
NC_000913.3	3477402	3477403	+
NC_000913.3	3561980	3561981	+
NC_000913.3	3578846	3578847	+
NC_000913.3	3816658	3816659	+
NC_000913.3	3816660	3816661	+
NC_000913.3	3942322	3942323	+
NC_000913.3	3943017	3943018	+
NC_000913.3	3943472	3943473	+
NC_000913.3	3944446	3944447	+
NC_000913.3	3944448	3944449	+
NC_000913.3	3944657	3944658	+
NC_000913.3	3945613	3945614	+
NC_000913.3	3945617	3945618	+
NC_000913.3	3945619	3945620	+
NC_000913.3	3945777	3945778	+
NC_000913.3	3946159	3946160	+
NC_000913.3	3946206	3946207	+
NC_000913.3	3946256	3946257	+
NC_000913.3	3946282	3946283	+
NC_000913.3	3946306	3946307	+
NC_000913.3	3946307	3946308	+
NC_000913.3	3946926	3946927	+
NC_000913.3	3982556	3982557	+
NC_000913.3	3982642	3982643	+
NC_000913.3	3982670	3982671	+
NC_000913.3	3982692	3982693	+
NC_000913.3	3982695	3982696	+
NC_000913.3	3982789	3982790	+
NC_000913.3	4001079	4001080	+
NC_000913.3	4036045	4036046	+
NC_000913.3	4036740	4036741	+
NC_000913.3	4037313	4037314	+
NC_000913.3	4038261	4038262	+
NC_000913.3	4038263	4038264	+
NC_000913.3	4038472	4038473	+
NC_000913.3	4039429	4039430	+
NC_000913.3	4039433	4039434	+
NC_000913.3	4039435	4039436	+
NC_000913.3	4039975	4039976	+
NC_000913.3	4040022	4040023	+
NC_000913.3	4040072	4040073	+
NC_000913.3	4040098	4040099	+
NC_000913.3	4040122	4040123	+
NC_000913.3	4040123	4040124	+
NC_000913.3	4158467	4158468	+
NC_000913.3	4160812	4160813	-
NC_000913.3	4167173	4167174	+
NC_000913.3	4167868	4167869	+
NC_000913.3	4169383	4169384	+
NC_000913.3	4169385	4169386	+
NC_000913.3	4169594	4169595	+
NC_000913.3	4170550	4170551	+
NC_000913.3	4170554	4170555	+
NC_000913.3	4170556	4170557	+
NC_000913.3	4171096	4171097	+
NC_000913.3	4171143	4171144	+
NC_000913.3	4171193	4171194	+
NC_000913.3	4171219	4171220	+
NC_000913.3	4171244	4171245	+
NC_000913.3	4175441	4175442	+
NC_000913.3	4175534	4175535	+
NC_000913.3	4175725	4175726	+
NC_000913.3	4175744	4175745	+
NC_000913.3	4175807	4175808	+
NC_000913.3	4208661	4208662	+
NC_000913.3	4209356	4209357	+
NC_000913.3	4210785	4210786	+
NC_000913.3	4210787	4210788	+
NC_000913.3	4210996	4210997	+
NC_000913.3	4211952	4211953	+
NC_000913.3	4211956	4211957	+
NC_000913.3	4211958	4211959	+
NC_000913.3	4212498	4212499	+
NC_000913.3	4212545	4212546	+
NC_000913.3	4212595	4212596	+
NC_000913.3	4212621	4212622	+
NC_000913.3	4212645	4212646	+
NC_000913.3	4212646	4212647	+
NC_000913.3	4362571	4362572	-
NC_000913.3	4368420	4368421	-
NC_000913.3	4376012	4376013	-
NC_000913.3	4392413	4392414	+
NC_000913.3	4392525	4392526	+
NC_000913.3	4392636	4392637	+
NC_000913.3	4394080	4394081	-
NC_000913.3	4429687	4429688	+
NC_000913.3	4478456	4478457	+
NC_000913.3	4486005	4486006	-
NC_000913.3	4496443	4496444	+
NC_000913.3	4496467	4496468	+
NC_000913.3	4506440	4506441	+
NC_000913.3	4606099	4606100	-
NC_000913.3	4606127	4606128	-
NC_000913.3	4606139	4606140	-
NC_000913.3	4606220	4606221	-
NC_000913.3	4606245	4606246	-
NC_000913.3	4606248	4606249	-
NC_000913.3	4606308	4606309	-
NC_000913.3	4606316	4606317	-
NC_000913.3	4606335	4606336	-
NC_000913.3	4606360	4606361	-
NC_000913.3	4606362	4606363	-
NC_000913.3	4606363	4606364	-
NC_000913.3	4606375	4606376	-
NC_000913.3	4606399	4606400	-
NC_000913.3	4630553	4630554	-

## Sheet: m6A
NC_000913.3	12057	12058	+
NC_000913.3	71280	71281	+
NC_000913.3	71282	71283	+
NC_000913.3	122043	122044	+
NC_000913.3	146742	146743	-
NC_000913.3	146743	146744	-
NC_000913.3	222814	222815	+
NC_000913.3	227672	227673	+
NC_000913.3	227787	227788	+
NC_000913.3	255798	255799	-
NC_000913.3	329351	329352	-
NC_000913.3	334459	334460	-
NC_000913.3	389742	389743	-
NC_000913.3	405674	405675	-
NC_000913.3	432078	432079	-
NC_000913.3	438173	438174	+
NC_000913.3	454360	454361	+
NC_000913.3	454361	454362	+
NC_000913.3	497142	497143	+
NC_000913.3	497143	497144	+
NC_000913.3	497144	497145	+
NC_000913.3	564708	564709	+
NC_000913.3	578910	578911	-
NC_000913.3	578911	578912	-
NC_000913.3	578912	578913	-
NC_000913.3	595449	595450	-
NC_000913.3	638638	638639	+
NC_000913.3	657257	657258	+
NC_000913.3	660289	660290	-
NC_000913.3	660290	660291	-
NC_000913.3	660291	660292	-
NC_000913.3	660292	660293	-
NC_000913.3	696692	696693	-
NC_000913.3	729080	729081	+
NC_000913.3	729081	729082	+
NC_000913.3	798293	798294	+
NC_000913.3	850221	850222	+
NC_000913.3	890902	890903	+
NC_000913.3	922665	922666	-
NC_000913.3	932336	932337	+
NC_000913.3	932337	932338	+
NC_000913.3	966604	966605	+
NC_000913.3	987081	987082	-
NC_000913.3	987082	987083	-
NC_000913.3	990601	990602	+
NC_000913.3	1027030	1027031	-
NC_000913.3	1051313	1051314	+
NC_000913.3	1051314	1051315	+
NC_000913.3	1051315	1051316	+
NC_000913.3	1065569	1065570	+
NC_000913.3	1146658	1146659	+
NC_000913.3	1287654	1287655	-
NC_000913.3	1308660	1308661	-
NC_000913.3	1308773	1308774	+
NC_000913.3	1311067	1311068	+
NC_000913.3	1333670	1333671	+
NC_000913.3	1339318	1339319	+
NC_000913.3	1339319	1339320	+
NC_000913.3	1388831	1388832	-
NC_000913.3	1388833	1388834	-
NC_000913.3	1397338	1397339	+
NC_000913.3	1405740	1405741	-
NC_000913.3	1405742	1405743	-
NC_000913.3	1523232	1523233	+
NC_000913.3	1622595	1622596	+
NC_000913.3	1622596	1622597	+
NC_000913.3	1622597	1622598	+
NC_000913.3	1640793	1640794	+
NC_000913.3	1641704	1641705	-
NC_000913.3	1641705	1641706	-
NC_000913.3	1641840	1641841	+
NC_000913.3	1647942	1647943	+
NC_000913.3	1647943	1647944	+
NC_000913.3	1682047	1682048	-
NC_000913.3	1719762	1719763	+
NC_000913.3	1746426	1746427	+
NC_000913.3	1757391	1757392	+
NC_000913.3	1757393	1757394	+
NC_000913.3	1821715	1821716	-
NC_000913.3	1821716	1821717	-
NC_000913.3	1821717	1821718	-
NC_000913.3	1821718	1821719	-
NC_000913.3	1866494	1866495	-
NC_000913.3	1893244	1893245	-
NC_000913.3	1893345	1893346	+
NC_000913.3	1893346	1893347	+
NC_000913.3	1895237	1895238	-
NC_000913.3	1907606	1907607	-
NC_000913.3	1908909	1908910	+
NC_000913.3	1995391	1995392	-
NC_000913.3	1995780	1995781	+
NC_000913.3	2001808	2001809	-
NC_000913.3	2029377	2029378	-
NC_000913.3	2029378	2029379	-
NC_000913.3	2043552	2043553	-
NC_000913.3	2043554	2043555	-
NC_000913.3	2147659	2147660	+
NC_000913.3	2177225	2177226	-
NC_000913.3	2177226	2177227	-
NC_000913.3	2194279	2194280	+
NC_000913.3	2215645	2215646	+
NC_000913.3	2405365	2405366	-
NC_000913.3	2419798	2419799	-
NC_000913.3	2441628	2441629	-
NC_000913.3	2518244	2518245	-
NC_000913.3	2533510	2533511	+
NC_000913.3	2537325	2537326	+
NC_000913.3	2552251	2552252	+
NC_000913.3	2557319	2557320	+
NC_000913.3	2557321	2557322	+
NC_000913.3	2564506	2564507	+
NC_000913.3	2663335	2663336	-
NC_000913.3	2663337	2663338	-
NC_000913.3	2685560	2685561	-
NC_000913.3	2727269	2727270	-
NC_000913.3	2729569	2729570	-
NC_000913.3	2737134	2737135	+
NC_000913.3	2741831	2741832	+
NC_000913.3	2741832	2741833	+
NC_000913.3	2747843	2747844	-
NC_000913.3	2750736	2750737	-
NC_000913.3	2750738	2750739	-
NC_000913.3	2754736	2754737	-
NC_000913.3	2814812	2814813	+
NC_000913.3	2818688	2818689	-
NC_000913.3	2839276	2839277	-
NC_000913.3	2839277	2839278	-
NC_000913.3	2839664	2839665	+
NC_000913.3	2861245	2861246	-
NC_000913.3	2924513	2924514	-
NC_000913.3	3149483	3149484	-
NC_000913.3	3177877	3177878	+
NC_000913.3	3184707	3184708	-
NC_000913.3	3210652	3210653	+
NC_000913.3	3216764	3216765	+
NC_000913.3	3235911	3235912	-
NC_000913.3	3252272	3252273	+
NC_000913.3	3270581	3270582	-
NC_000913.3	3333507	3333508	-
NC_000913.3	3350586	3350587	+
NC_000913.3	3350587	3350588	+
NC_000913.3	3354072	3354073	+
NC_000913.3	3354073	3354074	+
NC_000913.3	3380134	3380135	+
NC_000913.3	3403412	3403413	-
NC_000913.3	3427174	3427175	-
NC_000913.3	3453431	3453432	-
NC_000913.3	3476603	3476604	-
NC_000913.3	3477516	3477517	-
NC_000913.3	3493996	3493997	+
NC_000913.3	3493997	3493998	+
NC_000913.3	3532689	3532690	+
NC_000913.3	3553033	3553034	+
NC_000913.3	3581005	3581006	-
NC_000913.3	3647971	3647972	-
NC_000913.3	3853004	3853005	-
NC_000913.3	3853005	3853006	-
NC_000913.3	3853006	3853007	-
NC_000913.3	3883951	3883952	-
NC_000913.3	3883952	3883953	-
NC_000913.3	3888420	3888421	+
NC_000913.3	3904430	3904431	+
NC_000913.3	3926466	3926467	-
NC_000913.3	3926467	3926468	-
NC_000913.3	3941341	3941342	-
NC_000913.3	3941342	3941343	-
NC_000913.3	3941343	3941344	-
NC_000913.3	3943391	3943392	+
NC_000913.3	3943393	3943394	+
NC_000913.3	3945320	3945321	+
NC_000913.3	3945617	3945618	+
NC_000913.3	3945732	3945733	+
NC_000913.3	3960660	3960661	+
NC_000913.3	3965662	3965663	+
NC_000913.3	3994073	3994074	-
NC_000913.3	4031139	4031140	+
NC_000913.3	4031140	4031141	+
NC_000913.3	4031141	4031142	+
NC_000913.3	4031142	4031143	+
NC_000913.3	4039134	4039135	+
NC_000913.3	4039433	4039434	+
NC_000913.3	4039548	4039549	+
NC_000913.3	4042055	4042056	+
NC_000913.3	4042056	4042057	+
NC_000913.3	4051046	4051047	+
NC_000913.3	4058181	4058182	+
NC_000913.3	4058182	4058183	+
NC_000913.3	4105795	4105796	+
NC_000913.3	4126921	4126922	+
NC_000913.3	4126922	4126923	+
NC_000913.3	4153176	4153177	-
NC_000913.3	4168242	4168243	+
NC_000913.3	4168244	4168245	+
NC_000913.3	4170554	4170555	+
NC_000913.3	4170669	4170670	+
NC_000913.3	4209732	4209733	+
NC_000913.3	4211956	4211957	+
NC_000913.3	4212071	4212072	+
NC_000913.3	4215411	4215412	+
NC_000913.3	4215412	4215413	+
NC_000913.3	4215413	4215414	+
NC_000913.3	4215414	4215415	+
NC_000913.3	4223639	4223640	-
NC_000913.3	4223640	4223641	-
NC_000913.3	4223641	4223642	-
NC_000913.3	4223642	4223643	-
NC_000913.3	4294380	4294381	+
NC_000913.3	4294381	4294382	+
NC_000913.3	4294382	4294383	+
NC_000913.3	4351673	4351674	-
NC_000913.3	4368421	4368422	-
NC_000913.3	4370625	4370626	+
NC_000913.3	4382403	4382404	-
NC_000913.3	4394081	4394082	-
NC_000913.3	4439423	4439424	+
NC_000913.3	4439424	4439425	+
NC_000913.3	4439425	4439426	+
NC_000913.3	4455770	4455771	+
NC_000913.3	4467373	4467374	+
NC_000913.3	4478455	4478456	+
NC_000913.3	4496393	4496394	+
NC_000913.3	4500493	4500494	-
NC_000913.3	4501845	4501846	+
NC_000913.3	4501846	4501847	+
NC_000913.3	4501847	4501848	+
NC_000913.3	4501848	4501849	+
NC_000913.3	4516695	4516696	-
NC_000913.3	4516696	4516697	-
NC_000913.3	4516697	4516698	-
NC_000913.3	4542993	4542994	+
NC_000913.3	4606424	4606425	-
NC_000913.3	4607710	4607711	-
NC_000913.3	4607788	4607789	+
NC_000913.3	4635342	4635343	-

## Sheet: m5C
NC_000913.3	227719	227720	+
NC_000913.3	228256	228257	+
NC_000913.3	236032	236033	+
NC_000913.3	441478	441479	+
NC_000913.3	441479	441480	+
NC_000913.3	684426	684427	-
NC_000913.3	780585	780586	+
NC_000913.3	780874	780875	+
NC_000913.3	866381	866382	-
NC_000913.3	989032	989033	-
NC_000913.3	1065567	1065568	+
NC_000913.3	1131003	1131004	+
NC_000913.3	1161835	1161836	+
NC_000913.3	1311068	1311069	+
NC_000913.3	1556609	1556610	+
NC_000913.3	1901759	1901760	-
NC_000913.3	1960015	1960016	+
NC_000913.3	2339550	2339551	+
NC_000913.3	2421311	2421312	+
NC_000913.3	2531268	2531269	-
NC_000913.3	2599774	2599775	-
NC_000913.3	2716739	2716740	+
NC_000913.3	2716741	2716742	+
NC_000913.3	2727222	2727223	-
NC_000913.3	3184708	3184709	-
NC_000913.3	3424821	3424822	-
NC_000913.3	3945664	3945665	+
NC_000913.3	3946201	3946202	+
NC_000913.3	4039480	4039481	+
NC_000913.3	4040017	4040018	+
NC_000913.3	4050782	4050783	-
NC_000913.3	4170601	4170602	+
NC_000913.3	4171138	4171139	+
NC_000913.3	4212003	4212004	+
NC_000913.3	4212540	4212541	+
NC_000913.3	4252492	4252493	+

## Sheet: A-to-I
NC_000913.3	156	157	+
NC_000913.3	141251	141252	-
NC_000913.3	149618	149619	-
NC_000913.3	225354	225355	+
NC_000913.3	228216	228217	+
NC_000913.3	329348	329349	-
NC_000913.3	329351	329352	-
NC_000913.3	657254	657255	+
NC_000913.3	742808	742809	+
NC_000913.3	1097669	1097670	-
NC_000913.3	1097670	1097671	-
NC_000913.3	1146658	1146659	+
NC_000913.3	1405742	1405743	-
NC_000913.3	1757391	1757392	+
NC_000913.3	1757393	1757394	+
NC_000913.3	1822271	1822272	-
NC_000913.3	1822272	1822273	-
NC_000913.3	1893244	1893245	-
NC_000913.3	1901941	1901942	+
NC_000913.3	2280531	2280532	-
NC_000913.3	2280533	2280534	-
NC_000913.3	2521047	2521048	+
NC_000913.3	2663337	2663338	-
NC_000913.3	2729572	2729573	-
NC_000913.3	2747843	2747844	-
NC_000913.3	2750736	2750737	-
NC_000913.3	2750738	2750739	-
NC_000913.3	2971576	2971577	+
NC_000913.3	3050763	3050764	-
NC_000913.3	3235911	3235912	-
NC_000913.3	3252272	3252273	+
NC_000913.3	3427177	3427178	-
NC_000913.3	3453431	3453432	-
NC_000913.3	3477516	3477517	-
NC_000913.3	3941525	3941526	+
NC_000913.3	3943391	3943392	+
NC_000913.3	3946161	3946162	+
NC_000913.3	3946888	3946889	+
NC_000913.3	3960658	3960659	+
NC_000913.3	3982370	3982371	+
NC_000913.3	4035248	4035249	+
NC_000913.3	4037114	4037115	+
NC_000913.3	4039977	4039978	+
NC_000913.3	4060250	4060251	+
NC_000913.3	4166376	4166377	+
NC_000913.3	4171098	4171099	+
NC_000913.3	4212500	4212501	+
NC_000913.3	4428808	4428809	-
NC_000913.3	4478453	4478454	+
NC_000913.3	4478455	4478456	+
NC_000913.3	4635342	4635343	-
