# Supplementary material for: Enhanced detection of RNA modifications in Escherichia coli utilizing direct RNA sequencing
Source: Cell Rep Methods. 2025 Sep 9;5(9):101168. doi: 10.1016/j.crmeth.2025.101168 (PMC12539251; doi:10.1016/j.crmeth.2025.101168)
Supplement: Table S6. High-confidence regions from nanoSundial and stable modified gene operon details, related to Figure 6 [file mmc7.xlsx]

## Sheet: high_confidence_region
chr	start	end	strand
NC_000913.3	58724	58733	+
NC_000913.3	119844	119853	+
NC_000913.3	120036	120046	+
NC_000913.3	129301	129310	+
NC_000913.3	133692	133701	+
NC_000913.3	191698	191707	+
NC_000913.3	191712	191721	+
NC_000913.3	191721	191730	+
NC_000913.3	224283	224292	+
NC_000913.3	224289	224299	+
NC_000913.3	224558	224568	+
NC_000913.3	224569	224578	+
NC_000913.3	224730	224740	+
NC_000913.3	224972	224982	+
NC_000913.3	225168	225177	+
NC_000913.3	225261	225273	+
NC_000913.3	225283	225292	+
NC_000913.3	225549	225558	+
NC_000913.3	226498	226509	+
NC_000913.3	227587	227598	+
NC_000913.3	227663	227681	+
NC_000913.3	227705	227714	+
NC_000913.3	227714	227724	+
NC_000913.3	227783	227792	+
NC_000913.3	227818	227833	+
NC_000913.3	228006	228015	+
NC_000913.3	228201	228221	+
NC_000913.3	228252	228267	+
NC_000913.3	228308	228317	+
NC_000913.3	228314	228323	+
NC_000913.3	228331	228341	+
NC_000913.3	228351	228368	+
NC_000913.3	228695	228706	+
NC_000913.3	228724	228733	+
NC_000913.3	228777	228786	+
NC_000913.3	228790	228802	+
NC_000913.3	228798	228807	+
NC_000913.3	228810	228823	+
NC_000913.3	228821	228834	+
NC_000913.3	228839	228857	+
NC_000913.3	228861	228870	+
NC_000913.3	228870	228880	+
NC_000913.3	228876	228885	+
NC_000913.3	228892	228903	+
NC_000913.3	228899	228915	+
NC_000913.3	228934	228943	+
NC_000913.3	228941	228951	+
NC_000913.3	228964	228973	+
NC_000913.3	228992	229008	+
NC_000913.3	229004	229013	+
NC_000913.3	236928	236937	+
NC_000913.3	236944	236954	+
NC_000913.3	236969	236978	+
NC_000913.3	236974	236990	+
NC_000913.3	262880	262895	+
NC_000913.3	262903	262915	+
NC_000913.3	262920	262929	+
NC_000913.3	345385	345398	+
NC_000913.3	397667	397676	+
NC_000913.3	397672	397681	+
NC_000913.3	397683	397692	+
NC_000913.3	397718	397727	+
NC_000913.3	397735	397744	+
NC_000913.3	397808	397817	+
NC_000913.3	397835	397844	+
NC_000913.3	397861	397879	+
NC_000913.3	397877	397889	+
NC_000913.3	397894	397903	+
NC_000913.3	397903	397919	+
NC_000913.3	397922	397935	+
NC_000913.3	397931	397949	+
NC_000913.3	397945	397954	+
NC_000913.3	397954	397985	+
NC_000913.3	397985	397997	+
NC_000913.3	397997	398011	+
NC_000913.3	398011	398022	+
NC_000913.3	398019	398030	+
NC_000913.3	398027	398044	+
NC_000913.3	398040	398051	+
NC_000913.3	398060	398079	+
NC_000913.3	398075	398097	+
NC_000913.3	398093	398110	+
NC_000913.3	398108	398117	+
NC_000913.3	398139	398148	+
NC_000913.3	398166	398176	+
NC_000913.3	398181	398191	+
NC_000913.3	398297	398306	+
NC_000913.3	426103	426118	+
NC_000913.3	427653	427662	+
NC_000913.3	454862	454871	+
NC_000913.3	454867	454876	+
NC_000913.3	454872	454881	+
NC_000913.3	454899	454908	+
NC_000913.3	454914	454925	+
NC_000913.3	454922	454931	+
NC_000913.3	454989	454998	+
NC_000913.3	454998	455011	+
NC_000913.3	455008	455029	+
NC_000913.3	455027	455047	+
NC_000913.3	455044	455055	+
NC_000913.3	455055	455065	+
NC_000913.3	455063	455075	+
NC_000913.3	455079	455088	+
NC_000913.3	455087	455106	+
NC_000913.3	455102	455111	+
NC_000913.3	455107	455116	+
NC_000913.3	455121	455135	+
NC_000913.3	455135	455144	+
NC_000913.3	455143	455154	+
NC_000913.3	455156	455166	+
NC_000913.3	455163	455172	+
NC_000913.3	455171	455180	+
NC_000913.3	455176	455185	+
NC_000913.3	455183	455192	+
NC_000913.3	455189	455205	+
NC_000913.3	455201	455219	+
NC_000913.3	455216	455225	+
NC_000913.3	455221	455234	+
NC_000913.3	455236	455260	+
NC_000913.3	455266	455284	+
NC_000913.3	455281	455290	+
NC_000913.3	455291	455300	+
NC_000913.3	455296	455307	+
NC_000913.3	455304	455321	+
NC_000913.3	455319	455328	+
NC_000913.3	455330	455352	+
NC_000913.3	455452	455461	+
NC_000913.3	458713	458722	+
NC_000913.3	461253	461262	+
NC_000913.3	461746	461757	+
NC_000913.3	564735	564748	+
NC_000913.3	564756	564767	+
NC_000913.3	564763	564772	+
NC_000913.3	564771	564782	+
NC_000913.3	568302	568313	+
NC_000913.3	638756	638765	+
NC_000913.3	659143	659152	+
NC_000913.3	659170	659184	+
NC_000913.3	776506	776515	+
NC_000913.3	776613	776622	+
NC_000913.3	780524	780537	+
NC_000913.3	780563	780578	+
NC_000913.3	780580	780589	+
NC_000913.3	780585	780602	+
NC_000913.3	780601	780612	+
NC_000913.3	780795	780804	+
NC_000913.3	780813	780823	+
NC_000913.3	780857	780866	+
NC_000913.3	780869	780878	+
NC_000913.3	780875	780890	+
NC_000913.3	780891	780901	+
NC_000913.3	781116	781126	+
NC_000913.3	781161	781170	+
NC_000913.3	781179	781190	+
NC_000913.3	781195	781205	+
NC_000913.3	781401	781410	+
NC_000913.3	781417	781427	+
NC_000913.3	781609	781618	+
NC_000913.3	781626	781635	+
NC_000913.3	781636	781651	+
NC_000913.3	781648	781657	+
NC_000913.3	781723	781732	+
NC_000913.3	939379	939388	+
NC_000913.3	1015896	1015905	+
NC_000913.3	1051864	1051873	+
NC_000913.3	1051873	1051882	+
NC_000913.3	1080684	1080699	+
NC_000913.3	1279313	1279322	+
NC_000913.3	1279329	1279338	+
NC_000913.3	1689805	1689815	+
NC_000913.3	1746448	1746459	+
NC_000913.3	1746472	1746487	+
NC_000913.3	1746485	1746494	+
NC_000913.3	1746528	1746540	+
NC_000913.3	1746554	1746568	+
NC_000913.3	1746566	1746575	+
NC_000913.3	1757122	1757131	+
NC_000913.3	1757537	1757546	+
NC_000913.3	1757594	1757603	+
NC_000913.3	1908947	1908959	+
NC_000913.3	2044582	2044592	+
NC_000913.3	2044591	2044600	+
NC_000913.3	2044598	2044607	+
NC_000913.3	2054140	2054149	+
NC_000913.3	2062275	2062284	+
NC_000913.3	2062294	2062306	+
NC_000913.3	2062302	2062311	+
NC_000913.3	2062309	2062318	+
NC_000913.3	2286254	2286263	+
NC_000913.3	2286260	2286270	+
NC_000913.3	2286276	2286294	+
NC_000913.3	2304209	2304218	+
NC_000913.3	2521100	2521109	+
NC_000913.3	2521221	2521231	+
NC_000913.3	2521231	2521240	+
NC_000913.3	2521267	2521276	+
NC_000913.3	2521285	2521296	+
NC_000913.3	2521301	2521311	+
NC_000913.3	2521313	2521327	+
NC_000913.3	2654018	2654030	+
NC_000913.3	2736882	2736891	+
NC_000913.3	2737529	2737538	+
NC_000913.3	2737538	2737549	+
NC_000913.3	2737548	2737557	+
NC_000913.3	2737557	2737566	+
NC_000913.3	2737566	2737575	+
NC_000913.3	2737572	2737583	+
NC_000913.3	2755596	2755605	+
NC_000913.3	2755916	2755925	+
NC_000913.3	2755925	2755938	+
NC_000913.3	2755943	2755955	+
NC_000913.3	2755985	2755994	+
NC_000913.3	2814954	2814963	+
NC_000913.3	2926292	2926304	+
NC_000913.3	2926355	2926366	+
NC_000913.3	2926429	2926438	+
NC_000913.3	2926440	2926449	+
NC_000913.3	2926455	2926464	+
NC_000913.3	2926460	2926469	+
NC_000913.3	2947398	2947407	+
NC_000913.3	2947404	2947424	+
NC_000913.3	2947421	2947435	+
NC_000913.3	2947431	2947518	+
NC_000913.3	2947514	2947545	+
NC_000913.3	2947544	2947628	+
NC_000913.3	2947624	2947654	+
NC_000913.3	2947651	2947703	+
NC_000913.3	2947709	2947718	+
NC_000913.3	2947736	2947745	+
NC_000913.3	2971274	2971283	+
NC_000913.3	3103452	3103462	+
NC_000913.3	3104318	3104327	+
NC_000913.3	3110396	3110408	+
NC_000913.3	3110432	3110441	+
NC_000913.3	3407218	3407227	+
NC_000913.3	3407228	3407237	+
NC_000913.3	3639154	3639165	+
NC_000913.3	3933542	3933551	+
NC_000913.3	3937232	3937241	+
NC_000913.3	3937237	3937247	+
NC_000913.3	3937243	3937252	+
NC_000913.3	3937249	3937258	+
NC_000913.3	3942320	3942329	+
NC_000913.3	3942326	3942336	+
NC_000913.3	3942594	3942605	+
NC_000913.3	3942606	3942615	+
NC_000913.3	3942767	3942777	+
NC_000913.3	3943205	3943218	+
NC_000913.3	3943298	3943308	+
NC_000913.3	3943308	3943317	+
NC_000913.3	3943320	3943329	+
NC_000913.3	3943484	3943493	+
NC_000913.3	3944276	3944287	+
NC_000913.3	3944443	3944454	+
NC_000913.3	3945532	3945543	+
NC_000913.3	3945608	3945626	+
NC_000913.3	3945650	3945659	+
NC_000913.3	3945660	3945669	+
NC_000913.3	3945728	3945737	+
NC_000913.3	3945763	3945778	+
NC_000913.3	3945951	3945960	+
NC_000913.3	3946147	3946166	+
NC_000913.3	3946196	3946213	+
NC_000913.3	3946253	3946262	+
NC_000913.3	3946259	3946268	+
NC_000913.3	3946276	3946286	+
NC_000913.3	3946296	3946313	+
NC_000913.3	3946885	3946895	+
NC_000913.3	3946983	3946992	+
NC_000913.3	3966179	3966199	+
NC_000913.3	3966195	3966207	+
NC_000913.3	3966225	3966251	+
NC_000913.3	3966248	3966258	+
NC_000913.3	3966279	3966288	+
NC_000913.3	3966303	3966313	+
NC_000913.3	3966310	3966323	+
NC_000913.3	3966320	3966340	+
NC_000913.3	3982370	3982382	+
NC_000913.3	3982379	3982388	+
NC_000913.3	3982548	3982557	+
NC_000913.3	3982608	3982620	+
NC_000913.3	3982639	3982654	+
NC_000913.3	3982665	3982678	+
NC_000913.3	3982688	3982714	+
NC_000913.3	3982714	3982731	+
NC_000913.3	3982734	3982759	+
NC_000913.3	3982777	3982786	+
NC_000913.3	3982784	3982799	+
NC_000913.3	4035248	4035261	+
NC_000913.3	4036043	4036052	+
NC_000913.3	4036049	4036059	+
NC_000913.3	4036318	4036328	+
NC_000913.3	4036329	4036338	+
NC_000913.3	4036490	4036500	+
NC_000913.3	4036732	4036742	+
NC_000913.3	4036928	4036941	+
NC_000913.3	4037021	4037033	+
NC_000913.3	4037031	4037040	+
NC_000913.3	4037043	4037052	+
NC_000913.3	4037309	4037318	+
NC_000913.3	4038089	4038103	+
NC_000913.3	4038258	4038269	+
NC_000913.3	4039346	4039357	+
NC_000913.3	4039424	4039442	+
NC_000913.3	4039466	4039475	+
NC_000913.3	4039476	4039485	+
NC_000913.3	4039544	4039553	+
NC_000913.3	4039579	4039594	+
NC_000913.3	4039767	4039776	+
NC_000913.3	4039962	4039982	+
NC_000913.3	4040013	4040028	+
NC_000913.3	4040069	4040078	+
NC_000913.3	4040075	4040084	+
NC_000913.3	4040092	4040102	+
NC_000913.3	4040112	4040129	+
NC_000913.3	4040624	4040633	+
NC_000913.3	4051054	4051072	+
NC_000913.3	4051068	4051078	+
NC_000913.3	4051075	4051085	+
NC_000913.3	4051082	4051093	+
NC_000913.3	4051092	4051101	+
NC_000913.3	4051105	4051118	+
NC_000913.3	4051117	4051133	+
NC_000913.3	4051130	4051149	+
NC_000913.3	4051146	4051155	+
NC_000913.3	4051156	4051166	+
NC_000913.3	4051163	4051181	+
NC_000913.3	4051182	4051191	+
NC_000913.3	4051188	4051212	+
NC_000913.3	4051208	4051219	+
NC_000913.3	4051217	4051239	+
NC_000913.3	4052066	4052075	+
NC_000913.3	4060231	4060243	+
NC_000913.3	4108549	4108558	+
NC_000913.3	4167171	4167180	+
NC_000913.3	4167177	4167187	+
NC_000913.3	4167444	4167455	+
NC_000913.3	4167457	4167466	+
NC_000913.3	4167618	4167628	+
NC_000913.3	4167860	4167870	+
NC_000913.3	4168149	4168159	+
NC_000913.3	4168159	4168168	+
NC_000913.3	4168171	4168180	+
NC_000913.3	4168379	4168388	+
NC_000913.3	4169213	4169224	+
NC_000913.3	4169380	4169391	+
NC_000913.3	4170469	4170480	+
NC_000913.3	4170545	4170563	+
NC_000913.3	4170587	4170596	+
NC_000913.3	4170597	4170606	+
NC_000913.3	4170665	4170674	+
NC_000913.3	4170700	4170712	+
NC_000913.3	4170888	4170897	+
NC_000913.3	4171083	4171103	+
NC_000913.3	4171133	4171149	+
NC_000913.3	4171186	4171199	+
NC_000913.3	4171196	4171205	+
NC_000913.3	4171213	4171223	+
NC_000913.3	4171233	4171250	+
NC_000913.3	4175393	4175402	+
NC_000913.3	4175398	4175407	+
NC_000913.3	4175530	4175539	+
NC_000913.3	4175719	4175730	+
NC_000913.3	4175763	4175772	+
NC_000913.3	4175768	4175777	+
NC_000913.3	4175792	4175802	+
NC_000913.3	4179920	4179929	+
NC_000913.3	4180586	4180595	+
NC_000913.3	4180604	4180613	+
NC_000913.3	4189576	4189585	+
NC_000913.3	4208659	4208668	+
NC_000913.3	4208665	4208675	+
NC_000913.3	4208933	4208944	+
NC_000913.3	4208945	4208954	+
NC_000913.3	4209106	4209116	+
NC_000913.3	4209348	4209358	+
NC_000913.3	4209544	4209553	+
NC_000913.3	4209637	4209647	+
NC_000913.3	4209647	4209656	+
NC_000913.3	4209659	4209668	+
NC_000913.3	4209823	4209832	+
NC_000913.3	4210615	4210626	+
NC_000913.3	4210782	4210793	+
NC_000913.3	4211871	4211882	+
NC_000913.3	4211947	4211965	+
NC_000913.3	4211989	4211998	+
NC_000913.3	4211999	4212008	+
NC_000913.3	4212067	4212076	+
NC_000913.3	4212102	4212117	+
NC_000913.3	4212290	4212299	+
NC_000913.3	4212485	4212505	+
NC_000913.3	4212536	4212551	+
NC_000913.3	4212592	4212601	+
NC_000913.3	4212598	4212607	+
NC_000913.3	4212615	4212625	+
NC_000913.3	4212635	4212652	+
NC_000913.3	4235388	4235400	+
NC_000913.3	4249466	4249478	+
NC_000913.3	4269689	4269698	+
NC_000913.3	4372661	4372670	+
NC_000913.3	4392374	4392383	+
NC_000913.3	4392398	4392407	+
NC_000913.3	4392408	4392417	+
NC_000913.3	4392434	4392443	+
NC_000913.3	4392520	4392533	+
NC_000913.3	4392546	4392555	+
NC_000913.3	4392789	4392798	+
NC_000913.3	4496415	4496429	+
NC_000913.3	4496433	4496448	+
NC_000913.3	4496463	4496473	+
NC_000913.3	54743	54752	-
NC_000913.3	54792	54804	-
NC_000913.3	54887	54896	-
NC_000913.3	54893	54902	-
NC_000913.3	55063	55072	-
NC_000913.3	55068	55077	-
NC_000913.3	55095	55104	-
NC_000913.3	185804	185813	-
NC_000913.3	232590	232599	-
NC_000913.3	481533	481543	-
NC_000913.3	489966	489975	-
NC_000913.3	696360	696371	-
NC_000913.3	696384	696393	-
NC_000913.3	696401	696414	-
NC_000913.3	696412	696430	-
NC_000913.3	696428	696437	-
NC_000913.3	696436	696445	-
NC_000913.3	696442	696457	-
NC_000913.3	696457	696472	-
NC_000913.3	696470	696485	-
NC_000913.3	696483	696495	-
NC_000913.3	696498	696512	-
NC_000913.3	696508	696524	-
NC_000913.3	696527	696537	-
NC_000913.3	696537	696549	-
NC_000913.3	696548	696557	-
NC_000913.3	696555	696569	-
NC_000913.3	696569	696584	-
NC_000913.3	696582	696597	-
NC_000913.3	696595	696608	-
NC_000913.3	696608	696623	-
NC_000913.3	696632	696641	-
NC_000913.3	696637	696646	-
NC_000913.3	696642	696653	-
NC_000913.3	696652	696661	-
NC_000913.3	696657	696666	-
NC_000913.3	696665	696674	-
NC_000913.3	696676	696691	-
NC_000913.3	696692	696704	-
NC_000913.3	696711	696731	-
NC_000913.3	696727	696737	-
NC_000913.3	696739	696756	-
NC_000913.3	696754	696763	-
NC_000913.3	696762	696773	-
NC_000913.3	696769	696782	-
NC_000913.3	696798	696807	-
NC_000913.3	696803	696812	-
NC_000913.3	696811	696821	-
NC_000913.3	696822	696831	-
NC_000913.3	696843	696859	-
NC_000913.3	696871	696882	-
NC_000913.3	696880	696891	-
NC_000913.3	696907	696916	-
NC_000913.3	696920	696930	-
NC_000913.3	696931	696945	-
NC_000913.3	696947	696959	-
NC_000913.3	696976	696985	-
NC_000913.3	696981	696990	-
NC_000913.3	696989	697000	-
NC_000913.3	697004	697013	-
NC_000913.3	697012	697023	-
NC_000913.3	697035	697049	-
NC_000913.3	697070	697084	-
NC_000913.3	697080	697097	-
NC_000913.3	697104	697128	-
NC_000913.3	697126	697143	-
NC_000913.3	710193	710207	-
NC_000913.3	792049	792058	-
NC_000913.3	815596	815605	-
NC_000913.3	838039	838048	-
NC_000913.3	838049	838058	-
NC_000913.3	838073	838082	-
NC_000913.3	985874	985883	-
NC_000913.3	1019004	1019016	-
NC_000913.3	1019048	1019057	-
NC_000913.3	1019093	1019106	-
NC_000913.3	1030661	1030676	-
NC_000913.3	1031485	1031494	-
NC_000913.3	1031494	1031503	-
NC_000913.3	1287261	1287270	-
NC_000913.3	1287285	1287301	-
NC_000913.3	1287555	1287564	-
NC_000913.3	1287579	1287595	-
NC_000913.3	1287635	1287655	-
NC_000913.3	1637816	1637834	-
NC_000913.3	1800005	1800026	-
NC_000913.3	1800027	1800036	-
NC_000913.3	1800032	1800042	-
NC_000913.3	1800042	1800057	-
NC_000913.3	1800057	1800066	-
NC_000913.3	1800073	1800082	-
NC_000913.3	1800078	1800092	-
NC_000913.3	1800272	1800286	-
NC_000913.3	1800383	1800400	-
NC_000913.3	1800398	1800421	-
NC_000913.3	1800762	1800777	-
NC_000913.3	1800774	1800783	-
NC_000913.3	1800783	1800803	-
NC_000913.3	1888030	1888048	-
NC_000913.3	1907599	1907608	-
NC_000913.3	1907666	1907675	-
NC_000913.3	1907685	1907694	-
NC_000913.3	1923340	1923349	-
NC_000913.3	1950506	1950517	-
NC_000913.3	1958541	1958582	-
NC_000913.3	1958579	1958588	-
NC_000913.3	1958595	1958604	-
NC_000913.3	1958605	1958617	-
NC_000913.3	1958614	1958623	-
NC_000913.3	1958624	1958636	-
NC_000913.3	1958663	1958674	-
NC_000913.3	1958672	1958682	-
NC_000913.3	1958679	1958688	-
NC_000913.3	1958716	1958730	-
NC_000913.3	1958727	1958737	-
NC_000913.3	1991772	1991783	-
NC_000913.3	1991797	1991816	-
NC_000913.3	1991858	1991867	-
NC_000913.3	1991919	1991931	-
NC_000913.3	1991928	1991941	-
NC_000913.3	1991966	1991975	-
NC_000913.3	1992094	1992108	-
NC_000913.3	1992148	1992173	-
NC_000913.3	1999580	1999589	-
NC_000913.3	2043485	2043494	-
NC_000913.3	2043522	2043531	-
NC_000913.3	2085694	2085708	-
NC_000913.3	2106862	2106871	-
NC_000913.3	2282850	2282864	-
NC_000913.3	2303487	2303499	-
NC_000913.3	2303502	2303512	-
NC_000913.3	2311519	2311528	-
NC_000913.3	2311526	2311536	-
NC_000913.3	2312506	2312515	-
NC_000913.3	2312513	2312526	-
NC_000913.3	2312555	2312568	-
NC_000913.3	2312594	2312603	-
NC_000913.3	2312630	2312642	-
NC_000913.3	2312648	2312658	-
NC_000913.3	2312665	2312674	-
NC_000913.3	2312790	2312799	-
NC_000913.3	2312810	2312820	-
NC_000913.3	2352416	2352425	-
NC_000913.3	2464249	2464260	-
NC_000913.3	2518058	2518067	-
NC_000913.3	2518173	2518182	-
NC_000913.3	2519043	2519052	-
NC_000913.3	2519052	2519061	-
NC_000913.3	2519070	2519079	-
NC_000913.3	2519078	2519087	-
NC_000913.3	2519139	2519148	-
NC_000913.3	2519158	2519168	-
NC_000913.3	2519165	2519177	-
NC_000913.3	2519177	2519186	-
NC_000913.3	2519185	2519194	-
NC_000913.3	2620245	2620256	-
NC_000913.3	2697862	2697871	-
NC_000913.3	2710067	2710076	-
NC_000913.3	2726575	2726585	-
NC_000913.3	2726581	2726590	-
NC_000913.3	2726601	2726610	-
NC_000913.3	2726620	2726629	-
NC_000913.3	2726626	2726636	-
NC_000913.3	2726676	2726692	-
NC_000913.3	2726722	2726744	-
NC_000913.3	2726928	2726937	-
NC_000913.3	2727110	2727125	-
NC_000913.3	2727151	2727160	-
NC_000913.3	2727219	2727228	-
NC_000913.3	2727229	2727245	-
NC_000913.3	2727262	2727273	-
NC_000913.3	2727269	2727279	-
NC_000913.3	2727345	2727355	-
NC_000913.3	2728434	2728445	-
NC_000913.3	2728600	2728613	-
NC_000913.3	2729428	2729437	-
NC_000913.3	2729636	2729647	-
NC_000913.3	2729655	2729667	-
NC_000913.3	2729751	2729760	-
NC_000913.3	2729947	2729956	-
NC_000913.3	2730188	2730198	-
NC_000913.3	2730350	2730361	-
NC_000913.3	2730362	2730371	-
NC_000913.3	2730367	2730376	-
NC_000913.3	2730625	2730637	-
NC_000913.3	2730636	2730645	-
NC_000913.3	2754005	2754014	-
NC_000913.3	2814870	2814888	-
NC_000913.3	2817801	2817810	-
NC_000913.3	2817836	2817845	-
NC_000913.3	2818076	2818085	-
NC_000913.3	2818083	2818092	-
NC_000913.3	2818109	2818121	-
NC_000913.3	2818215	2818226	-
NC_000913.3	2818222	2818231	-
NC_000913.3	2818248	2818260	-
NC_000913.3	2818490	2818499	-
NC_000913.3	2818497	2818506	-
NC_000913.3	2818523	2818535	-
NC_000913.3	2818678	2818691	-
NC_000913.3	2872871	2872883	-
NC_000913.3	2878377	2878386	-
NC_000913.3	2904403	2904412	-
NC_000913.3	2904433	2904442	-
NC_000913.3	2904542	2904555	-
NC_000913.3	2904554	2904563	-
NC_000913.3	2999001	2999010	-
NC_000913.3	3039510	3039519	-
NC_000913.3	3039558	3039568	-
NC_000913.3	3039598	3039607	-
NC_000913.3	3039607	3039616	-
NC_000913.3	3072828	3072840	-
NC_000913.3	3079670	3079679	-
NC_000913.3	3079677	3079686	-
NC_000913.3	3270218	3270227	-
NC_000913.3	3270223	3270232	-
NC_000913.3	3270572	3270583	-
NC_000913.3	3318264	3318274	-
NC_000913.3	3322071	3322080	-
NC_000913.3	3322089	3322098	-
NC_000913.3	3330557	3330566	-
NC_000913.3	3330625	3330636	-
NC_000913.3	3330633	3330643	-
NC_000913.3	3377789	3377799	-
NC_000913.3	3377803	3377814	-
NC_000913.3	3377831	3377847	-
NC_000913.3	3423412	3423435	-
NC_000913.3	3423632	3423646	-
NC_000913.3	3424174	3424189	-
NC_000913.3	3424200	3424209	-
NC_000913.3	3424219	3424228	-
NC_000913.3	3424226	3424240	-
NC_000913.3	3424275	3424286	-
NC_000913.3	3424282	3424291	-
NC_000913.3	3424321	3424340	-
NC_000913.3	3424527	3424536	-
NC_000913.3	3424708	3424724	-
NC_000913.3	3424745	3424754	-
NC_000913.3	3424750	3424759	-
NC_000913.3	3424818	3424828	-
NC_000913.3	3424828	3424844	-
NC_000913.3	3424861	3424872	-
NC_000913.3	3424868	3424879	-
NC_000913.3	3424944	3424955	-
NC_000913.3	3426033	3426043	-
NC_000913.3	3426199	3426212	-
NC_000913.3	3426975	3426984	-
NC_000913.3	3427241	3427254	-
NC_000913.3	3427255	3427264	-
NC_000913.3	3427260	3427272	-
NC_000913.3	3427283	3427292	-
NC_000913.3	3427356	3427365	-
NC_000913.3	3427552	3427561	-
NC_000913.3	3427793	3427804	-
NC_000913.3	3427967	3427976	-
NC_000913.3	3428230	3428242	-
NC_000913.3	3428241	3428250	-
NC_000913.3	3439606	3439620	-
NC_000913.3	3439636	3439645	-
NC_000913.3	3439641	3439650	-
NC_000913.3	3448390	3448401	-
NC_000913.3	3471061	3471070	-
NC_000913.3	3476389	3476398	-
NC_000913.3	3476396	3476409	-
NC_000913.3	3476461	3476470	-
NC_000913.3	3476466	3476475	-
NC_000913.3	3476471	3476487	-
NC_000913.3	3476483	3476496	-
NC_000913.3	3477234	3477245	-
NC_000913.3	3477245	3477257	-
NC_000913.3	3477255	3477268	-
NC_000913.3	3477264	3477273	-
NC_000913.3	3477270	3477286	-
NC_000913.3	3477285	3477298	-
NC_000913.3	3477295	3477309	-
NC_000913.3	3477305	3477324	-
NC_000913.3	3477321	3477330	-
NC_000913.3	3477327	3477348	-
NC_000913.3	3477352	3477362	-
NC_000913.3	3477361	3477370	-
NC_000913.3	3477366	3477385	-
NC_000913.3	3477382	3477397	-
NC_000913.3	3477394	3477412	-
NC_000913.3	3477409	3477419	-
NC_000913.3	3477415	3477434	-
NC_000913.3	3477430	3477454	-
NC_000913.3	3477454	3477471	-
NC_000913.3	3477471	3477480	-
NC_000913.3	3477489	3477498	-
NC_000913.3	3477925	3477941	-
NC_000913.3	3477990	3477999	-
NC_000913.3	3477996	3478005	-
NC_000913.3	3566399	3566409	-
NC_000913.3	3708668	3708677	-
NC_000913.3	3811237	3811247	-
NC_000913.3	3877580	3877591	-
NC_000913.3	3923121	3923130	-
NC_000913.3	4053505	4053514	-
NC_000913.3	4053561	4053570	-
NC_000913.3	4053600	4053609	-
NC_000913.3	4053611	4053626	-
NC_000913.3	4119243	4119252	-
NC_000913.3	4119268	4119277	-
NC_000913.3	4362568	4362577	-
NC_000913.3	4362575	4362584	-
NC_000913.3	4362584	4362596	-
NC_000913.3	4362604	4362615	-
NC_000913.3	4449569	4449578	-
NC_000913.3	4449585	4449594	-
NC_000913.3	4481014	4481023	-
NC_000913.3	4486002	4486011	-
NC_000913.3	4589839	4589848	-
NC_000913.3	4605966	4605975	-
NC_000913.3	4606002	4606011	-
NC_000913.3	4606027	4606036	-
NC_000913.3	4606041	4606050	-
NC_000913.3	4606096	4606106	-
NC_000913.3	4606121	4606132	-
NC_000913.3	4606149	4606163	-
NC_000913.3	4606170	4606179	-
NC_000913.3	4606214	4606227	-
NC_000913.3	4606236	4606245	-
NC_000913.3	4606242	4606253	-
NC_000913.3	4606263	4606272	-
NC_000913.3	4606269	4606284	-
NC_000913.3	4606329	4606342	-
NC_000913.3	4606352	4606361	-
NC_000913.3	4606357	4606370	-
NC_000913.3	4606378	4606387	-
NC_000913.3	4606390	4606399	-
NC_000913.3	4606404	4606421	-

## Sheet: High_confidence_gene
gene	intersection_count	start	end	strand	operon_name	operon_position	opeon_gene_number
yaiW	19	397871	398966	+	sbmA-yaiW	2	2
fkpA	19	3476606	3477419	-	fkpA	1	1
tig	17	455132	456431	+	tig	1	1
cutC	13	1958519	1959266	-	yecM-cutC	2	2
sbmA	10	396638	397859	+	sbmA-yaiW	1	2
ompC	8	2311645	2312749	-	ompC	1	1
xerD	6	3038846	3039743	-	xerD-dsbC-recJ-prfB-lysS	1	5
lptD	5	54754	57109	-	lptD-surA-pdxA-rsmA-apaGH	1	6
ppnN	5	2926307	2927672	+	ppnN	1	1
rhoL	4	3966230	3966332	+	rhoL-rho	1	2
thrS	4	1800641	1802570	-	thrS-infC-rpmI-rplT-pheMST-ihfA	1	5
infC	3	1800095	1800638	-	thrS-infC-rpmI-rplT-pheMST-ihfA	2	5
narK	3	1277956	1279348	+	narK	1	1
rplL	3	4180559	4180925	+	rplKAJL-rpoBC	4	6
ompA	3	1019012	1020053	-	ompA	1	1
rplQ	3	3439615	3439999	-	rpsMKD-rpoA-rplQ	5	5
ygdR	2	2971270	2971489	+	ygdR	1	1
ampE	2	119280	120135	+	ampDE	2	2
accC	2	3405916	3407266	+	accBC	2	2
tktA	2	3079643	3081635	-	tktA	1	1
wbbH	2	2106059	2107226	-	glf-wbbH	2	2
tusE	2	1030338	1030668	-	tusE	1	1
rpsI	2	3377814	3378207	-	rplM-rpsI	2	2
lpp	2	1757420	1757657	+	lpp	1	1
slyD	2	3477906	3478497	-	slyD	1	1
tolA	2	776341	777607	+	ybgC-tolQRA	4	4
rraA	2	4118844	4119330	-	menA-rraA	2	2
aspS	2	1948749	1950522	-	aspS	1	1
ftp	1	2310478	2311534	-	ftp	1	1
napF	1	2303002	2303497	-	napFDAGHBC-ccmABCDEFGH	1	15
mlaA	1	2464251	2465007	-	mlaA	1	1
yabP	1	58473	59124	+	yabPQ	1	2
upp	1	2620245	2620872	-	upp-uraA	1	2
rseD	1	2710008	2710164	-	rseD-rpoE-rseABC	1	5
yfjF	1	2754007	2754298	-	ratA-yfjF	2	2
epd	1	3072671	3073691	-	epd-pgk-fbaA	1	3
plaP	1	2085703	2087062	-	plaP	1	1
rpsQ	1	3448313	3448568	-	rpsJ-rplCDWB-rpsS-rplV-rpsC-rplP-rpmC-rpsQ	11	11
tufA	1	3470144	3471329	-	rpsLG-fusA-tufA	4	4
yheO	1	3475717	3476440	-	yheO-tusDCB	1	4
glgP	1	3564133	3566581	-	glgBXCAP	5	5
rsmG	1	3923056	3923680	-	asnC-mioC-mnmG-rsmG	4	4
ppa	1	4449121	4449652	-	ppa	1	1
valS	1	4480981	4483837	-	holC-valS	2	2
obgE	1	3330581	3331754	-	rplU-rpmA-yhbE-obgE	4	4
acrB	1	481253	484403	-	acrAB	2	2
tcyJ	1	1999584	2000385	-	fliAZ-tcyJ	3	3
timP	1	2654000	2654126	+	ryfA-timP	2	2
lpd	1	127911	129336	+	pdhR-aceEF-lpd	4	4
acnB	1	131614	134212	+	acnB	1	1
tsf	1	190856	191708	+	rpsB-tsf	2	2
secD	1	427646	429494	+	yajC-secDF	2	3
tatE	1	658946	659150	+	tatE	1	1
ymcE	1	1051846	1052077	+	ymcE-gnsA	1	2
putP	1	1079304	1080813	+	putP	1	1
yobH	1	1908924	1909164	+	yobH	1	1
shiA	1	2053642	2054959	+	shiA	1	1
eco	1	2303904	2304393	+	eco	1	1
bamD	1	2736145	2736883	+	bamD	1	1
galE	1	791038	792055	-	galETKM	1	4
mutY	1	3103012	3104065	+	mutY-yggX-mltC-nupG	1	4
yggX	1	3104092	3104368	+	mutY-yggX-mltC-nupG	2	4
rbsD	1	3933350	3933770	+	rbsDACBZKR	1	7
hemN	1	4052044	4053418	+	hemN	1	1
pgi	1	4233757	4235407	+	pgi	1	1
aphA	1	4269413	4270127	+	aphA	1	1
groL	1	4371024	4372671	+	groSL	2	2
dapD	1	185122	185947	-	map-glnD-dapD	3	3
mltD	1	232596	233955	-	mltD	1	1
fur	1	710199	710646	-	fldA-uof-fur	3	3
btsT	1	4589128	4591279	-	btsT	1	1
